# Supplementary material for: Overexpression of Nitrate Transporter OsNRT2.1 Enhances Nitrate-Dependent Root Elongation
Source: Genes (Basel). 2019 Apr 9;10(4):290. doi: 10.3390/genes10040290 (PMC6523718; doi:10.3390/genes10040290)
Supplement: Supplementary file 1 [file genes-10-00290-s001.zip]

Archive with 2 entries (2 files):
- Supplement data.ppt
- Supplementary Materials.docx
